# Supplementary material for: Serum Fourier-Transform Infrared Spectroscopy with Machine Learning for Screening of Pediatric Acute Lymphoblastic Leukemia: A Proof-of-Concept Study
Source: Cancers (Basel). 2025 Nov 1;17(21):3548. doi: 10.3390/cancers17213548 (PMC12606736; doi:10.3390/cancers17213548)
Supplement: Supplementary file 1 [file cancers-17-03548-s001.zip › Tabl. S2. supplementary_variability.xlsx]

## Sheet: replicate_predictions
column	class	patient_id	replicate	y_true	fold	pred_proba	pred_logit
HC - 1-1	HC	1	1	0	2	0.538739	0.155268
HC-1-2	HC	1	2	0	2	0.384654	-0.469842
HC-1-3	HC	1	3	0	2	0.385279	-0.467199
HC-2-1	HC	2	1	0	2	0.518963	0.0758902
HC-2-2	HC	2	2	0	2	0.360581	-0.572845
HC-2-3	HC	2	3	0	2	0.360216	-0.574425
HC-3-1	HC	3	1	0	1	0.382466	-0.479094
HC-3-2	HC	3	2	0	1	0.230215	-1.2071
HC-3-3	HC	3	3	0	1	0.229398	-1.21171
HC-5-1	HC	5	1	0	4	0.299582	-0.849289
HC-5-2	HC	5	2	0	4	0.299915	-0.847703
HC-5-3	HC	5	3	0	4	0.500593	0.00237107
HC-6-1	HC	6	1	0	4	0.645792	0.600593
HC-6-2	HC	6	2	0	4	0.645931	0.601199
HC-6-3	HC	6	3	0	4	0.359037	-0.579545
HC-6-4	HC	6	4	0	4	0.653855	0.636028
HC-7-1	HC	7	1	0	0	0.496902	-0.0123939
HC-7-2	HC	7	2	0	0	0.534991	0.140191
HC-7-3	HC	7	3	0	0	0.495953	-0.0161888
HC-8-1	HC	8	1	0	4	0.434552	-0.263301
HC-8-2	HC	8	2	0	4	0.429253	-0.284898
HC-8-3	HC	8	3	0	4	0.434317	-0.264261
HC-9-1	HC	9	1	0	3	0.251096	-1.09277
HC-9-2	HC	9	2	0	3	0.249708	-1.10017
HC-9-3	HC	9	3	0	3	0.20487	-1.35613
HC-10-1	HC	10	1	0	1	0.334846	-0.686349
HC-10-2	HC	10	2	0	1	0.335877	-0.681724
HC-10-3	HC	10	3	0	1	0.330305	-0.706805
HC-11-1	HC	11	1	0	3	0.264442	-1.02301
HC-11-2	HC	11	2	0	3	0.264577	-1.02231
HC-11-3	HC	11	3	0	3	0.259747	-1.04728
HC-12-1	HC	12	1	0	4	0.441732	-0.234135
HC-12-2	HC	12	2	0	4	0.442207	-0.232209
HC-12-3	HC	12	3	0	4	0.436032	-0.257282
HC-13-1	HC	13	1	0	0	0.782114	1.27803
HC-13-2	HC	13	2	0	0	0.781669	1.27542
HC-13-3	HC	13	3	0	0	0.776728	1.2467
HC-14-1	HC	14	1	0	1	0.545652	0.18312
HC-14-2	HC	14	2	0	1	0.545209	0.181331
HC-14-3	HC	14	3	0	1	0.540625	0.162858
HC-15-1	HC	15	1	0	3	0.410357	-0.362491
HC-15-2	HC	15	2	0	3	0.408786	-0.368987
HC-15-3	HC	15	3	0	3	0.40443	-0.387039
HEMC-30-1	HEMC	30	1	0	2	0.655265	0.642263
HEMC-30-2	HEMC	30	2	0	2	0.626459	0.517054
HEMC-30-3	HEMC	30	3	0	2	0.446683	-0.214082
HEMC-98-1	HEMC	98	1	0	1	0.202424	-1.37121
HEMC-98-2	HEMC	98	2	0	1	0.382305	-0.479774
HEMC-98-3	HEMC	98	3	0	1	0.462672	-0.149589
HEMC-133-1	HEMC	133	1	0	3	0.0730237	-2.54114
HEMC-133-2	HEMC	133	2	0	3	0.163621	-1.63153
HEMC-138-1	HEMC	138	1	0	4	0.263311	-1.02883
HEMC-138-2	HEMC	138	2	0	4	0.262312	-1.03399
HEMC-145-1	HEMC	145	1	0	2	0.508849	0.0353982
HEMC-145-2	HEMC	145	2	0	2	0.629578	0.530407
HEMC-145-3	HEMC	145	3	0	2	0.572535	0.292203
HEMC-164-1	HEMC	164	1	0	1	0.212833	-1.30793
HEMC-164-2	HEMC	164	2	0	1	0.683345	0.769188
HEMC-164-3	HEMC	164	3	0	1	0.203415	-1.36508
HEMC-166-1	HEMC	166	1	0	2	0.614716	0.46718
HEMC-166-2	HEMC	166	2	0	2	0.609092	0.443497
HEMC-166-3	HEMC	166	3	0	2	0.615017	0.468452
HEMC-171-1	HEMC	171	1	0	4	0.620222	0.490489
HEMC-171-2	HEMC	171	2	0	4	0.61334	0.461374
HEMC-171-3	HEMC	171	3	0	4	0.617186	0.477621
HEMC-172-1	HEMC	172	1	0	0	0.646039	0.601672
HEMC-172-2	HEMC	172	2	0	0	0.705744	0.874804
HEMC-172-3	HEMC	172	3	0	0	0.698862	0.841885
HEMC-179-1	HEMC	179	1	0	1	0.815682	1.48736
HEMC-179-2	HEMC	179	2	0	1	0.843585	1.68515
HEMC-179-3	HEMC	179	3	0	1	0.371062	-0.527661
HEMC-185-1	HEMC	185	1	0	4	0.566841	0.268972
HEMC-185-2	HEMC	185	2	0	4	0.494813	-0.0207483
HEMC-185-3	HEMC	185	3	0	4	0.498347	-0.00661156
HEMC-187-1	HEMC	187	1	0	2	0.714159	0.915669
HEMC-187-2	HEMC	187	2	0	2	0.714122	0.91549
HEMC-190-1	HEMC	190	1	0	2	0.494781	-0.0208775
HEMC-190-2	HEMC	190	2	0	2	0.519338	0.0773913
HEMC-190-3	HEMC	190	3	0	2	0.309444	-0.802721
HEMC-190-4	HEMC	190	4	0	2	0.497454	-0.010183
HEMC-191-1	HEMC	191	1	0	3	0.229186	-1.21291
HEMC-191-2	HEMC	191	2	0	3	0.0569286	-2.80734
HEMC-191-3	HEMC	191	3	0	3	0.201273	-1.37836
HEMC-193-1	HEMC	193	1	0	4	0.28095	-0.939755
HEMC-193-2	HEMC	193	2	0	4	0.291012	-0.890474
HEMC-193-3	HEMC	193	3	0	4	0.389744	-0.448389
HEMC-315-1	HEMC	315	1	0	3	0.596283	0.39
HEMC-315-2	HEMC	315	2	0	3	0.565615	0.263984
HEMC-315-3	HEMC	315	3	0	3	0.583516	0.337226
HEMC-200-1	HEMC	200	1	0	2	0.452232	-0.191657
HEMC-200-2	HEMC	200	2	0	2	0.42446	-0.304492
HEMC-200-3	HEMC	200	3	0	2	0.357953	-0.584258
HEMC-202-1	HEMC	202	1	0	3	0.725737	0.9731
HEMC-202-2	HEMC	202	2	0	3	0.760727	1.15667
HEMC-202-3	HEMC	202	3	0	3	0.757489	1.13896
HEMC-204-1	HEMC	204	1	0	4	0.577759	0.313582
HEMC-204-2	HEMC	204	2	0	4	0.611993	0.455697
HEMC-204-3	HEMC	204	3	0	4	0.660229	0.664315
HEMC-216-1	HEMC	216	1	0	2	0.359134	-0.579124
HEMC-216-2	HEMC	216	2	0	2	0.436166	-0.256737
HEMC-216-3	HEMC	216	3	0	2	0.345981	-0.636754
HEMC-217-1	HEMC	217	1	0	3	0.673581	0.724428
HEMC-217-2	HEMC	217	2	0	3	0.648208	0.611173
HEMC-217-3	HEMC	217	3	0	3	0.697052	0.833299
HEMC-228-1	HEMC	228	1	0	1	0.252808	-1.08369
HEMC-232-1	HEMC	232	1	0	0	0.204057	-1.36113
HEMC-232-2	HEMC	232	2	0	0	0.194387	-1.42175
HEMC-232-3	HEMC	232	3	0	0	0.204647	-1.3575
HEMC-228-2	HEMC	228	2	0	1	0.49751	-0.00995881
HEMC-228-3	HEMC	228	3	0	1	0.416516	-0.337092
HEMC-234-1	HEMC	234	1	0	3	0.11197	-2.07077
HEMC-234-2	HEMC	234	2	0	3	0.112051	-2.06996
HEMC-234-3	HEMC	234	3	0	3	0.0710352	-2.57089
HEMC-237-1	HEMC	237	1	0	4	0.492519	-0.0299257
HEMC-237-2	HEMC	237	2	0	4	0.524216	0.096941
HEMC-237-3	HEMC	237	3	0	4	0.510024	0.0401015
HEMC-242-1	HEMC	242	1	0	1	0.145064	-1.77385
HEMC-242-2	HEMC	242	2	0	1	0.177748	-1.53168
HEMC-242-3	HEMC	242	3	0	1	0.0987043	-2.2117
HEMC-247-1	HEMC	247	1	0	3	0.412477	-0.353734
HEMC-247-2	HEMC	247	2	0	3	0.537427	0.149988
HEMC-247-3	HEMC	247	3	0	3	0.411349	-0.358391
HEMC-248-1	HEMC	248	1	0	4	0.565704	0.264345
HEMC-248-2	HEMC	248	2	0	4	0.529578	0.11845
HEMC-248-3	HEMC	248	3	0	4	0.552047	0.208944
HEMC-251-1	HEMC	251	1	0	1	0.458588	-0.166029
HEMC-251-2	HEMC	251	2	0	1	0.487874	-0.0485126
HEMC-251-3	HEMC	251	3	0	1	0.428535	-0.287829
HEMC-252-1	HEMC	252	1	0	0	0.420091	-0.322401
HEMC-252-2	HEMC	252	2	0	0	0.436924	-0.253656
HEMC-252-3	HEMC	252	3	0	0	0.416145	-0.338618
HEMC-256-1	HEMC	256	1	0	1	0.158904	-1.6664
HEMC-256-2	HEMC	256	2	0	1	0.207762	-1.33847
HEMC-256-3	HEMC	256	3	0	1	0.237832	-1.1646
HEMC-257-1	HEMC	257	1	0	2	0.34133	-0.657372
HEMC-257-2	HEMC	257	2	0	2	0.297426	-0.859586
HEMC-257-3	HEMC	257	3	0	2	0.280909	-0.939957
HEMC-258-1	HEMC	258	1	0	0	0.814744	1.48113
HEMC-258-2	HEMC	258	2	0	0	0.560023	0.241256
HEMC-258-3	HEMC	258	3	0	0	0.567338	0.271
HEMC-261-1	HEMC	261	1	0	3	0.472012	-0.112069
HEMC-261-2	HEMC	261	2	0	3	0.503274	0.0130977
HEMC-261-3	HEMC	261	3	0	3	0.405077	-0.384357
HEMC-262-1	HEMC	262	1	0	2	0.328542	-0.714787
HEMC-262-2	HEMC	262	2	0	2	0.268869	-1.00037
HEMC-262-3	HEMC	262	3	0	2	0.278384	-0.952492
HEMC-265-1	HEMC	265	1	0	3	0.399567	-0.407268
HEMC-265-2	HEMC	265	2	0	3	0.437045	-0.253163
HEMC-265-3	HEMC	265	3	0	3	0.429689	-0.28312
HEMC-271-1	HEMC	271	1	0	0	0.506405	0.0256227
HEMC-271-2	HEMC	271	2	0	0	0.497918	-0.00832923
HEMC-272-3	HEMC	272	3	0	4	0.539259	0.157358
HEMC-275-1	HEMC	275	1	0	3	0.362768	-0.563371
HEMC-275-2	HEMC	275	2	0	3	0.362768	-0.563371
HEMC-281-1	HEMC	281	1	0	1	0.869462	1.89621
HEMC-281-2	HEMC	281	2	0	1	0.740597	1.04907
HEMC-281-3	HEMC	281	3	0	1	0.808179	1.43822
HEMC-283-1	HEMC	283	1	0	0	0.804949	1.41752
HEMC-283-2	HEMC	283	2	0	0	0.823464	1.54
HEMC-283-3	HEMC	283	3	0	0	0.776543	1.24563
HEMC-288-1	HEMC	288	1	0	2	0.867259	1.87694
HEMC-288-2	HEMC	288	2	0	2	0.922736	2.48011
HEMC-288-3	HEMC	288	3	0	2	0.863755	1.84683
HEMC-298-1	HEMC	298	1	0	0	0.792535	1.34028
HEMC-298-2	HEMC	298	2	0	0	0.790491	1.32789
HEMC-298-3	HEMC	298	3	0	0	0.743995	1.06684
HEMC-304-1	HEMC	304	1	0	0	0.823469	1.54003
HEMC-304-2	HEMC	304	2	0	0	0.818059	1.50325
HEMC-304-3	HEMC	304	3	0	0	0.759329	1.149
HEMC-311-1	HEMC	311	1	0	4	0.697505	0.835444
HEMC-311-2	HEMC	311	2	0	4	0.701897	0.856349
HEMC-311-3	HEMC	311	3	0	4	0.706403	0.877977
LEUKPD-150-1	LEUKPD	150	1	1	4	0.730009	0.994667
LEUKPD-150-2	LEUKPD	150	2	1	4	0.674703	0.729536
LEUKPD-150-3	LEUKPD	150	3	1	4	0.708134	0.886339
LEUKPD-76-1	LEUKPD	76	1	1	1	0.868834	1.89069
LEUKPD-76-2	LEUKPD	76	2	1	1	0.917257	2.40565
LEUKPD-76-3	LEUKPD	76	3	1	1	0.786173	1.30201
LEUKPD-147-1	LEUKPD	147	1	1	3	0.816902	1.4955
LEUKPD-147-2	LEUKPD	147	2	1	3	0.638546	0.569059
LEUKPD-147-3	LEUKPD	147	3	1	3	0.778249	1.25549
LEUKPD-147-4	LEUKPD	147	4	1	3	0.871254	1.9121
LEUKPD-32-1	LEUKPD	32	1	1	4	0.701606	0.854957
LEUKPD-32-2	LEUKPD	32	2	1	4	0.669937	0.707902
LEUKPD-32-3	LEUKPD	32	3	1	4	0.706387	0.8779
LEUKPD-49-1	LEUKPD	49	1	1	3	0.625625	0.513493
LEUKPD-49-2	LEUKPD	49	2	1	3	0.70145	0.854214
LEUKPD-49-3	LEUKPD	49	3	1	3	0.747381	1.08469
LEUKPD-283-1	LEUKPD	283	1	1	0	0.776543	1.24563
LEUKPD-283-2	LEUKPD	283	2	1	0	0.823464	1.54
LEUKPD-283-3	LEUKPD	283	3	1	0	0.804949	1.41752
LEUKPD-42-1	LEUKPD	42	1	1	0	0.841061	1.66615
LEUKPD-42-2	LEUKPD	42	2	1	0	0.841635	1.67044
LEUKPD-42-3	LEUKPD	42	3	1	0	0.855561	1.7789
LEUKPD-213-1	LEUKPD	213	1	1	0	0.691946	0.809231
LEUKPD-213-2	LEUKPD	213	2	1	0	0.640039	0.575532
LEUKPD-213-3	LEUKPD	213	3	1	0	0.743269	1.06303
LEUKPD-266-1	LEUKPD	266	1	1	4	0.837687	1.64112
LEUKPD-266-2	LEUKPD	266	2	1	4	0.847383	1.71422
LEUKPD-266-3	LEUKPD	266	3	1	4	0.757885	1.14112
LEUKPD-79-1	LEUKPD	79	1	1	3	0.646441	0.603433
LEUKPD-79-2	LEUKPD	79	2	1	3	0.716379	0.926568
LEUKPD-79-3	LEUKPD	79	3	1	3	0.594922	0.38435
LEUKPD-264-1	LEUKPD	264	1	1	1	0.721542	0.952126
LEUKPD-264-2	LEUKPD	264	2	1	1	0.830793	1.59126
LEUKPD-264-3	LEUKPD	264	3	1	1	0.799029	1.38024
LEUKPD-192-1	LEUKPD	192	1	1	2	0.727517	0.982059
LEUKPD-192-2	LEUKPD	192	2	1	2	0.734682	1.01851
LEUKPD-36-1	LEUKPD	36	1	1	4	0.685769	0.780414
LEUKPD-36-2	LEUKPD	36	2	1	4	0.636853	0.56173
LEUKPD-36-3	LEUKPD	36	3	1	4	0.743535	1.06443
LEUKPD-268-1	LEUKPD	268	1	1	0	0.474793	-0.100915
LEUKPD-268-2	LEUKPD	268	2	1	0	0.425477	-0.300331
LEUKPD-268-3	LEUKPD	268	3	1	0	0.591752	0.371212
LEUKPD-167-1	LEUKPD	167	1	1	3	0.741418	1.05335
LEUKPD-167-2	LEUKPD	167	2	1	3	0.461281	-0.155185
LEUKPD-167-3	LEUKPD	167	3	1	3	0.463915	-0.14459
LEUKPD-218-1	LEUKPD	218	1	1	4	0.803913	1.41093
LEUKPD-218-2	LEUKPD	218	2	1	4	0.839145	1.65188
LEUKPD-218-3	LEUKPD	218	3	1	4	0.745353	1.07398
LEUKPD-294-1	LEUKPD	294	1	1	3	0.560752	0.244215
LEUKPD-294-2	LEUKPD	294	2	1	3	0.459482	-0.162426
LEUKPD-294-3	LEUKPD	294	3	1	3	0.610493	0.449384
LEUKPD-154-1	LEUKPD	154	1	1	0	0.95205	2.98847
LEUKPD-154-2	LEUKPD	154	2	1	0	0.951616	2.97898
LEUKPD-154-3	LEUKPD	154	3	1	0	0.935532	2.67495
LEUKPD-188-1	LEUKPD	188	1	1	0	0.66057	0.665834
LEUKPD-188-2	LEUKPD	188	2	1	0	0.654155	0.637354
LEUKPD-188-3	LEUKPD	188	3	1	0	0.510455	0.0418272
LEUKPD-318-1	LEUKPD	318	1	1	1	0.711363	0.902012
LEUKPD-318-2	LEUKPD	318	2	1	1	0.703849	0.865695
LEUKPD-318-3	LEUKPD	318	3	1	1	0.705075	0.871581
LEUKPD-249-1	LEUKPD	249	1	1	0	0.41191	-0.356076
LEUKPD-249-2	LEUKPD	249	2	1	0	0.460135	-0.159801
LEUKPD-249-3	LEUKPD	249	3	1	0	0.419656	-0.324186
LEUKPD-81-1	LEUKPD	81	1	1	0	0.94474	2.83885
LEUKPD-81-2	LEUKPD	81	2	1	0	0.930454	2.59368
LEUKPD-81-3	LEUKPD	81	3	1	0	0.914373	2.36824
LEUKPD-47-1	LEUKPD	47	1	1	2	0.768591	1.20037
LEUKPD-47-2	LEUKPD	47	2	1	2	0.767631	1.19498
LEUKPD-47-3	LEUKPD	47	3	1	2	0.711764	0.903968
LEUKPD-277-1	LEUKPD	277	1	1	0	0.881362	2.00539
LEUKPD-277-2	LEUKPD	277	2	1	0	0.907397	2.28226
LEUKPD-277-3	LEUKPD	277	3	1	0	0.857584	1.79537
LEUKPD-303-1	LEUKPD	303	1	1	3	0.68864	0.79377
LEUKPD-303-2	LEUKPD	303	2	1	3	0.695019	0.823692
LEUKPD-303-3	LEUKPD	303	3	1	3	0.698926	0.84219
LEUKPD-214-1	LEUKPD	214	1	1	1	0.314009	-0.781443
LEUKPD-214-2	LEUKPD	214	2	1	1	0.307362	-0.812483
LEUKPD-214-3	LEUKPD	214	3	1	1	0.249506	-1.10125
LEUKPD-83-1	LEUKPD	83	1	1	1	0.588591	0.358143
LEUKPD-83-2	LEUKPD	83	2	1	1	0.769158	1.20356
LEUKPD-83-3	LEUKPD	83	3	1	1	0.846345	1.70622
LEUKPD-181-1	LEUKPD	181	1	1	2	0.567617	0.272134
LEUKPD-181-2	LEUKPD	181	2	1	2	0.714792	0.918771
LEUKPD-181-3	LEUKPD	181	3	1	2	0.578878	0.31817
LEUKPD-226-1	LEUKPD	226	1	1	2	0.941257	2.77404
LEUKPD-226-2	LEUKPD	226	2	1	2	0.913386	2.3557
LEUKPD-226-3	LEUKPD	226	3	1	2	0.872069	1.91938
LEUKPD-27-1	LEUKPD	27	1	1	1	0.192722	-1.43242
LEUKPD-27-2	LEUKPD	27	2	1	1	0.332472	-0.697027
LEUKPD-27-3	LEUKPD	27	3	1	1	0.337929	-0.672537
LEUKPD-244-1	LEUKPD	244	1	1	2	0.506843	0.0273719
LEUKPD-244-2	LEUKPD	244	2	1	2	0.402441	-0.395304
LEUKPD-244-3	LEUKPD	244	3	1	2	0.807664	1.4349
LEUKPD-94-1	LEUKPD	94	1	1	1	0.634478	0.551477
LEUKPD-94-2	LEUKPD	94	2	1	1	0.67323	0.722829
LEUKPD-94-3	LEUKPD	94	3	1	1	0.624497	0.50868
LEUKPD-94-4	LEUKPD	94	4	1	1	0.630035	0.532365
LEUKPD-321-1	LEUKPD	321	1	1	0	0.775277	1.23835
LEUKPD-321-2	LEUKPD	321	2	1	0	0.77744	1.25081
LEUKPD-321-3	LEUKPD	321	3	1	0	0.768782	1.20145
LEUKPD-77-1	LEUKPD	77	1	1	2	0.819944	1.51597
LEUKPD-77-2	LEUKPD	77	2	1	2	0.821336	1.52543
LEUKPD-77-3	LEUKPD	77	3	1	2	0.824589	1.54776
LEUKPD-93-1	LEUKPD	93	1	1	4	0.743715	1.06537
LEUKPD-93-1.1	LEUKPD	93	1.1	1	4	0.80174	1.3972
LEUKPD-93-1.2	LEUKPD	93	1.2	1	4	0.676883	0.739484
LEUKPD-46-1	LEUKPD	46	1	1	1	0.704044	0.86663
LEUKPD-46-2	LEUKPD	46	2	1	1	0.674611	0.729115
LEUKPD-46-3	LEUKPD	46	3	1	1	0.650783	0.622484
LEUKPD-183-1	LEUKPD	183	1	1	3	0.614764	0.467383
LEUKPD-183-2	LEUKPD	183	2	1	3	0.525707	0.102918
LEUKPD-183-3	LEUKPD	183	3	1	3	0.504744	0.0189784
LEUKPD-84-1	LEUKPD	84	1	1	2	0.769123	1.20336
LEUKPD-84-2	LEUKPD	84	2	1	2	0.771942	1.21931
LEUKPD-84-3	LEUKPD	84	3	1	2	0.781954	1.27709
LEUKPD-24-1	LEUKPD	24	1	1	0	0.799969	1.3861
LEUKPD-24-2	LEUKPD	24	2	1	0	0.65034	0.620535
LEUKPD-24-3	LEUKPD	24	3	1	0	0.700735	0.850802
LEUKPD-324-1	LEUKPD	324	1	1	1	0.419985	-0.322836
LEUKPD-324-2	LEUKPD	324	2	1	1	0.439058	-0.244985
LEUKPD-324-3	LEUKPD	324	3	1	1	0.430837	-0.278436
LEUKPD-328-1	LEUKPD	328	1	1	3	0.706962	0.880675
LEUKPD-328-2	LEUKPD	328	2	1	3	0.487943	-0.0482361
LEUKPD-328-3	LEUKPD	328	3	1	3	0.424384	-0.304801
LEUKPD-296-1	LEUKPD	296	1	1	4	0.771688	1.21787
LEUKPD-296-2	LEUKPD	296	2	1	4	0.785137	1.29586
LEUKPD-296-3	LEUKPD	296	3	1	4	0.715271	0.921125
LEUKPD-327-1	LEUKPD	327	1	1	2	0.656943	0.649702
LEUKPD-327-2	LEUKPD	327	2	1	2	0.69188	0.808924
LEUKPD-327-3	LEUKPD	327	3	1	2	0.660189	0.664136
LEUKPD-26-1	LEUKPD	26	1	1	4	0.673476	0.723949
LEUKPD-26-2	LEUKPD	26	2	1	4	0.783809	1.28801
LEUKPD-26-3	LEUKPD	26	3	1	4	0.865887	1.86507
LEUKPD-103-1	LEUKPD	103	1	1	2	0.737601	1.03353
LEUKPD-103-2	LEUKPD	103	2	1	2	0.793526	1.34631
LEUKPD-103-3	LEUKPD	103	3	1	2	0.789026	1.31906

## Sheet: per_patient_metrics
patient_id	class	y_true	n_reps	prob_mean	prob_sd	prob_rsd_percent	prob_min	prob_max	prob_range	logit_mean	logit_sd	logit_rsd_percent	logit_min	logit_max	logit_range
1	HC	0	3	0.436224	0.0887813	20.3522	0.384654	0.538739	0.154086	-0.260591	0.360147	-138.204	-0.469842	0.155268	0.62511
10	HC	0	3	0.333676	0.00296422	0.888353	0.330305	0.335877	0.00557144	-0.691626	0.0133472	-1.92983	-0.706805	-0.681724	0.025081
103	LEUKPD	1	3	0.773384	0.0310711	4.01755	0.737601	0.793526	0.0559257	1.23297	0.173253	14.0517	1.03353	1.34631	0.312779
11	HC	0	3	0.262922	0.0027503	1.04605	0.259747	0.264577	0.00482958	-1.03087	0.0142197	-1.3794	-1.04728	-1.02231	0.0249682
12	HC	0	3	0.43999	0.00343636	0.781008	0.436032	0.442207	0.00617524	-0.241209	0.0139532	-5.78467	-0.257282	-0.232209	0.025073
13	HC	0	3	0.78017	0.00298978	0.383222	0.776728	0.782114	0.00538676	1.26672	0.0173856	1.37249	1.2467	1.27803	0.0313335
133	HEMC	0	2	0.118322	0.0640619	54.1419	0.0730237	0.163621	0.0905972	-2.08634	0.643194	-30.8289	-2.54114	-1.63153	0.909614
138	HEMC	0	2	0.262811	0.000706714	0.268905	0.262312	0.263311	0.000999444	-1.03141	0.00364772	-0.353663	-1.03399	-1.02883	0.00515865
14	HC	0	3	0.543829	0.00278353	0.511839	0.540625	0.545652	0.00502771	0.17577	0.0112173	6.38185	0.162858	0.18312	0.0202618
145	HEMC	0	3	0.570321	0.0603951	10.5897	0.508849	0.629578	0.120729	0.286003	0.247563	86.5595	0.0353982	0.530407	0.495009
147	LEUKPD	1	4	0.776238	0.0994063	12.8062	0.638546	0.871254	0.232708	1.30804	0.562399	42.9957	0.569059	1.9121	1.34304
15	HC	0	3	0.407858	0.0030704	0.752813	0.40443	0.410357	0.00592658	-0.372839	0.0127197	-3.41158	-0.387039	-0.362491	0.0245488
150	LEUKPD	1	3	0.704282	0.0278532	3.95483	0.674703	0.730009	0.0553054	0.87018	0.133302	15.3189	0.729536	0.994667	0.265131
154	LEUKPD	1	3	0.946399	0.00941371	0.994686	0.935532	0.95205	0.0165181	2.8808	0.178334	6.19042	2.67495	2.98847	0.313517
164	HEMC	0	3	0.366531	0.27441	74.8667	0.203415	0.683345	0.47993	-0.63461	1.21606	-191.623	-1.36508	0.769188	2.13427
166	HEMC	0	3	0.612942	0.00333741	0.54449	0.609092	0.615017	0.0059253	0.45971	0.0140549	3.05734	0.443497	0.468452	0.0249549
167	LEUKPD	1	3	0.555538	0.160982	28.9777	0.461281	0.741418	0.280137	0.251192	0.694711	276.565	-0.155185	1.05335	1.20854
171	HEMC	0	3	0.616916	0.00344873	0.559027	0.61334	0.620222	0.00688159	0.476494	0.0145902	3.06199	0.461374	0.490489	0.0291152
172	HEMC	0	3	0.683548	0.0326661	4.7789	0.646039	0.705744	0.0597056	0.772787	0.149101	19.294	0.601672	0.874804	0.273132
179	HEMC	0	3	0.676777	0.265124	39.1745	0.371062	0.843585	0.472523	0.881617	1.22447	138.889	-0.527661	1.68515	2.21281
181	LEUKPD	1	3	0.620429	0.0819143	13.2029	0.567617	0.714792	0.147175	0.503025	0.360782	71.7224	0.272134	0.918771	0.646637
183	LEUKPD	1	3	0.548405	0.0584166	10.6521	0.504744	0.614764	0.11002	0.196427	0.238379	121.358	0.0189784	0.467383	0.448405
185	HEMC	0	3	0.52	0.0406034	7.80834	0.494813	0.566841	0.0720275	0.0805375	0.163342	202.815	-0.0207483	0.268972	0.289721
187	HEMC	0	2	0.714141	2.59292e-05	0.00363082	0.714122	0.714159	3.66694e-05	0.91558	0.000127014	0.0138725	0.91549	0.915669	0.000179625
188	LEUKPD	1	3	0.608393	0.0848775	13.9511	0.510455	0.66057	0.150114	0.448338	0.352337	78.5873	0.0418272	0.665834	0.624007
190	HEMC	0	4	0.455254	0.0978275	21.4885	0.309444	0.519338	0.209894	-0.189098	0.411444	-217.583	-0.802721	0.0773913	0.880113
191	HEMC	0	3	0.162462	0.0924544	56.9082	0.0569286	0.229186	0.172257	-1.79954	0.876696	-48.7178	-2.80734	-1.21291	1.59443
192	LEUKPD	1	2	0.731099	0.00506642	0.692986	0.727517	0.734682	0.007165	1.00028	0.0257722	2.5765	0.982059	1.01851	0.0364475
193	HEMC	0	3	0.320569	0.0601184	18.7537	0.28095	0.389744	0.108794	-0.759539	0.270588	-35.6253	-0.939755	-0.448389	0.491366
2	HC	0	3	0.413253	0.0915477	22.1529	0.360216	0.518963	0.158747	-0.357127	0.375004	-105.006	-0.574425	0.0758902	0.650315
200	HEMC	0	3	0.411548	0.0484473	11.772	0.357953	0.452232	0.0942785	-0.360136	0.202129	-56.1258	-0.584258	-0.191657	0.392601
202	HEMC	0	3	0.747984	0.0193346	2.5849	0.725737	0.760727	0.0349898	1.08958	0.10126	9.29349	0.9731	1.15667	0.183568
204	HEMC	0	3	0.61666	0.0414325	6.71885	0.577759	0.660229	0.0824696	0.477865	0.176414	36.9172	0.313582	0.664315	0.350733
213	LEUKPD	1	3	0.691751	0.0516153	7.46154	0.640039	0.743269	0.10323	0.81593	0.243817	29.8821	0.575532	1.06303	0.487495
214	LEUKPD	1	3	0.290292	0.0354778	12.2214	0.249506	0.314009	0.0645027	-0.898391	0.176363	-19.631	-1.10125	-0.781443	0.319804
216	HEMC	0	3	0.380427	0.0487174	12.806	0.345981	0.436166	0.0901854	-0.490871	0.204804	-41.7225	-0.636754	-0.256737	0.380017
217	HEMC	0	3	0.672947	0.0244281	3.63002	0.648208	0.697052	0.0488439	0.722967	0.111071	15.3632	0.611173	0.833299	0.222127
218	LEUKPD	1	3	0.796137	0.0473769	5.95085	0.745353	0.839145	0.0937917	1.37893	0.290275	21.0508	1.07398	1.65188	0.577898
226	LEUKPD	1	3	0.908904	0.0348109	3.82998	0.872069	0.941257	0.0691876	2.34971	0.427363	18.1879	1.91938	2.77404	0.854663
228	HEMC	0	3	0.388945	0.124659	32.0506	0.252808	0.49751	0.244702	-0.476914	0.550353	-115.399	-1.08369	-0.00995881	1.07373
232	HEMC	0	3	0.20103	0.00576069	2.86558	0.194387	0.204647	0.0102593	-1.38013	0.0360935	-2.61523	-1.42175	-1.3575	0.0642487
234	HEMC	0	3	0.0983522	0.0236572	24.0535	0.0710352	0.112051	0.0410157	-2.23721	0.28898	-12.917	-2.57089	-2.06996	0.500934
237	HEMC	0	3	0.50892	0.0158774	3.11982	0.492519	0.524216	0.0316971	0.0357056	0.0635475	177.976	-0.0299257	0.096941	0.126867
24	LEUKPD	1	3	0.717015	0.0761315	10.6178	0.65034	0.799969	0.149629	0.95248	0.392782	41.2378	0.620535	1.3861	0.765569
242	HEMC	0	3	0.140505	0.0397184	28.2682	0.0987043	0.177748	0.0790434	-1.83908	0.344672	-18.7415	-2.2117	-1.53168	0.680023
244	LEUKPD	1	3	0.572316	0.210396	36.7622	0.402441	0.807664	0.405223	0.355658	0.958251	269.431	-0.395304	1.4349	1.83021
247	HEMC	0	3	0.453751	0.0724675	15.9708	0.411349	0.537427	0.126078	-0.187379	0.292177	-155.929	-0.358391	0.149988	0.508378
248	HEMC	0	3	0.54911	0.0182413	3.32198	0.529578	0.565704	0.0361262	0.197246	0.0736476	37.3379	0.11845	0.264345	0.145895
249	LEUKPD	1	3	0.430567	0.0258978	6.01481	0.41191	0.460135	0.0482249	-0.280021	0.105328	-37.6142	-0.356076	-0.159801	0.196276
251	HEMC	0	3	0.458333	0.0296702	6.47352	0.428535	0.487874	0.0593388	-0.167457	0.119665	-71.46	-0.287829	-0.0485126	0.239317
252	HEMC	0	3	0.424387	0.0110353	2.60031	0.416145	0.436924	0.0207787	-0.304892	0.0451062	-14.7942	-0.338618	-0.253656	0.0849622
256	HEMC	0	3	0.201499	0.0398346	19.7691	0.158904	0.237832	0.0789273	-1.38982	0.254811	-18.334	-1.6664	-1.1646	0.501798
257	HEMC	0	3	0.306555	0.0312279	10.1867	0.280909	0.34133	0.0604211	-0.818972	0.145605	-17.7789	-0.939957	-0.657372	0.282585
258	HEMC	0	3	0.647368	0.144998	22.398	0.560023	0.814744	0.254721	0.664463	0.707415	106.464	0.241256	1.48113	1.23988
26	LEUKPD	1	3	0.774391	0.0965508	12.468	0.673476	0.865887	0.192411	1.29234	0.570575	44.1504	0.723949	1.86507	1.14113
261	HEMC	0	3	0.460121	0.0501672	10.903	0.405077	0.503274	0.0981978	-0.161109	0.203215	-126.135	-0.384357	0.0130977	0.397454
262	HEMC	0	3	0.291932	0.0320603	10.9821	0.268869	0.328542	0.0596728	-0.889216	0.152944	-17.1999	-1.00037	-0.714787	0.285581
264	LEUKPD	1	3	0.783788	0.0561972	7.16995	0.721542	0.830793	0.10925	1.30787	0.325652	24.8994	0.952126	1.59126	0.639131
265	HEMC	0	3	0.4221	0.0198579	4.70455	0.399567	0.437045	0.0374779	-0.314517	0.0817096	-25.9794	-0.407268	-0.253163	0.154105
266	LEUKPD	1	3	0.814319	0.0491123	6.0311	0.757885	0.847383	0.0894979	1.49882	0.311926	20.8114	1.14112	1.71422	0.573102
268	LEUKPD	1	3	0.49734	0.0854	17.1713	0.425477	0.591752	0.166275	-0.0100112	0.344877	-3444.91	-0.300331	0.371212	0.671543
27	LEUKPD	1	3	0.287708	0.0823052	28.6072	0.192722	0.337929	0.145207	-0.933994	0.431822	-46.2339	-1.43242	-0.672537	0.759882
271	HEMC	0	2	0.502162	0.00600165	1.19516	0.497918	0.506405	0.00848761	0.00864671	0.0240076	277.65	-0.00832923	0.0256227	0.0339519
272	HEMC	0	1	0.539259	0	0	0.539259	0.539259	0	0.157358	0	0	0.157358	0.157358	0
275	HEMC	0	2	0.362768	0	0	0.362768	0.362768	0	-0.563371	0	0	-0.563371	-0.563371	0
277	LEUKPD	1	3	0.882115	0.0249152	2.82449	0.857584	0.907397	0.0498134	2.02768	0.244212	12.0439	1.79537	2.28226	0.486896
281	HEMC	0	3	0.806079	0.0644579	7.99647	0.740597	0.869462	0.128864	1.46117	0.424032	29.0201	1.04907	1.89621	0.847132
283	HEMC	0	6	0.801652	0.0211387	2.6369	0.776543	0.823464	0.0469215	1.40105	0.132261	9.44012	1.24563	1.54	0.294365
288	HEMC	0	3	0.884583	0.0330874	3.74045	0.863755	0.922736	0.0589806	2.06796	0.357249	17.2754	1.84683	2.48011	0.633276
294	LEUKPD	1	3	0.543576	0.0769565	14.1575	0.459482	0.610493	0.15101	0.177058	0.311385	175.866	-0.162426	0.449384	0.61181
296	LEUKPD	1	3	0.757365	0.0370697	4.89456	0.715271	0.785137	0.0698661	1.14495	0.197722	17.2691	0.921125	1.29586	0.374735
298	HEMC	0	3	0.775674	0.0274536	3.53933	0.743995	0.792535	0.0485404	1.245	0.154418	12.403	1.06684	1.34028	0.273439
3	HC	0	3	0.280693	0.088139	31.4005	0.229398	0.382466	0.153068	-0.965968	0.421652	-43.6507	-1.21171	-0.479094	0.732618
30	HEMC	0	3	0.576135	0.113031	19.6187	0.446683	0.655265	0.208582	0.315078	0.462523	146.796	-0.214082	0.642263	0.856345
303	LEUKPD	1	3	0.694195	0.00519235	0.747967	0.68864	0.698926	0.0102861	0.819884	0.0244339	2.98016	0.79377	0.84219	0.0484206
304	HEMC	0	3	0.800285	0.0355726	4.44499	0.759329	0.823469	0.06414	1.39743	0.215927	15.4517	1.149	1.54003	0.391025
311	HEMC	0	3	0.701935	0.00444917	0.633844	0.697505	0.706403	0.00889811	0.85659	0.0212677	2.48283	0.835444	0.877977	0.0425334
315	HEMC	0	3	0.581805	0.0154051	2.64781	0.565615	0.596283	0.0306672	0.330403	0.0632842	19.1536	0.263984	0.39	0.126015
318	LEUKPD	1	3	0.706762	0.00403103	0.570352	0.703849	0.711363	0.00751356	0.879763	0.0194916	2.21555	0.865695	0.902012	0.0363165
32	LEUKPD	1	3	0.692643	0.0198087	2.85988	0.669937	0.706387	0.0364495	0.813586	0.0922415	11.3376	0.707902	0.8779	0.169998
321	LEUKPD	1	3	0.773833	0.00450579	0.582269	0.768782	0.77744	0.00865758	1.2302	0.0256696	2.08661	1.20145	1.25081	0.0493609
324	LEUKPD	1	3	0.42996	0.009567	2.22509	0.419985	0.439058	0.0190736	-0.282086	0.0390538	-13.8447	-0.322836	-0.244985	0.0778514
327	LEUKPD	1	3	0.669671	0.0193022	2.88235	0.656943	0.69188	0.0349369	0.707588	0.0880565	12.4446	0.649702	0.808924	0.159222
328	LEUKPD	1	3	0.539763	0.148245	27.4648	0.424384	0.706962	0.282578	0.175879	0.623706	354.622	-0.304801	0.880675	1.18548
36	LEUKPD	1	3	0.688719	0.0534024	7.75388	0.636853	0.743535	0.106683	0.80219	0.252054	31.4207	0.56173	1.06443	0.502695
42	LEUKPD	1	3	0.846086	0.00821106	0.970476	0.841061	0.855561	0.0145001	1.70516	0.0638961	3.74721	1.66615	1.7789	0.112758
46	LEUKPD	1	3	0.676479	0.0266794	3.94386	0.650783	0.704044	0.0532606	0.73941	0.122398	16.5535	0.622484	0.86663	0.244146
47	LEUKPD	1	3	0.749329	0.0325354	4.34194	0.711764	0.768591	0.056827	1.09977	0.169595	15.4209	0.903968	1.20037	0.296406
49	LEUKPD	1	3	0.691485	0.0614867	8.89198	0.625625	0.747381	0.121756	0.817467	0.287368	35.1535	0.513493	1.08469	0.5712
5	HC	0	3	0.366697	0.115958	31.6222	0.299582	0.500593	0.201011	-0.564874	0.491249	-86.9662	-0.849289	0.00237107	0.85166
6	HC	0	4	0.576154	0.144793	25.131	0.359037	0.653855	0.294818	0.314569	0.596306	189.563	-0.579545	0.636028	1.21557
7	HC	0	3	0.509282	0.0222696	4.37275	0.495953	0.534991	0.0390377	0.0372029	0.0892108	239.795	-0.0161888	0.140191	0.15638
76	LEUKPD	1	3	0.857421	0.0662831	7.73051	0.786173	0.917257	0.131084	1.86612	0.552231	29.5925	1.30201	2.40565	1.10364
77	LEUKPD	1	3	0.821957	0.00238382	0.290017	0.819944	0.824589	0.004645	1.52972	0.0163211	1.06694	1.51597	1.54776	0.0317852
79	LEUKPD	1	3	0.652581	0.0609606	9.34147	0.594922	0.716379	0.121457	0.638117	0.272768	42.7458	0.38435	0.926568	0.542218
8	HC	0	3	0.432707	0.00299365	0.691842	0.429253	0.434552	0.00529904	-0.27082	0.0122014	-4.50536	-0.284898	-0.263301	0.021597
81	LEUKPD	1	3	0.929855	0.0151922	1.63382	0.914373	0.94474	0.0303667	2.60026	0.235377	9.05205	2.36824	2.83885	0.470615
83	LEUKPD	1	3	0.734698	0.132287	18.0057	0.588591	0.846345	0.257754	1.08931	0.681261	62.5408	0.358143	1.70622	1.34807
84	LEUKPD	1	3	0.77434	0.0067435	0.870871	0.769123	0.781954	0.0128317	1.23325	0.038792	3.1455	1.20336	1.27709	0.0737278
9	HC	0	3	0.235225	0.0262975	11.1797	0.20487	0.251096	0.0462268	-1.18302	0.149961	-12.6761	-1.35613	-1.09277	0.263359
93	LEUKPD	1	3	0.740779	0.0624802	8.43439	0.676883	0.80174	0.124857	1.06735	0.328865	30.8113	0.739484	1.3972	0.657721
94	LEUKPD	1	4	0.64056	0.0221592	3.45935	0.624497	0.67323	0.0487325	0.578838	0.0975769	16.8574	0.50868	0.722829	0.214148
98	HEMC	0	3	0.349134	0.133257	38.168	0.202424	0.462672	0.260248	-0.666858	0.631934	-94.7628	-1.37121	-0.149589	1.22162

## Sheet: bland_altman_stats
measure	pair	bias	loa_low	loa_high	n_pairs	sd_diff
probability	1_vs_2	0.00111259	-0.191488	0.193713	96	0.0982654
probability	1_vs_3	-0.0177513	-0.23641	0.200907	96	0.111561
probability	2_vs_3	-0.0188639	-0.234443	0.196715	96	0.109989
logit	1_vs_2	0.00416042	-0.943484	0.951805	96	0.483492
logit	1_vs_3	-0.0947896	-1.13155	0.941968	96	0.528958
logit	2_vs_3	-0.09895	-1.14918	0.951278	96	0.535831

## Sheet: icc_summary
measure	icc_model	icc_point	icc_boot_median	ci_2.5	ci_97.5	n_patients_used	k_reps
probability	ICC(2,1) abs.	0.870011	0.870403	0.799832	0.91898	96	3
probability	ICC(3,1) abs.	0.871047	0.872207	0.803776	0.919435	96	3
logit	ICC(2,1) abs.	0.872344	0.872596	0.804972	0.915699	96	3
logit	ICC(3,1) abs.	0.873781	0.874185	0.808464	0.91722	96	3
